# Supplementary material for: Monitoring of Allograft Adaptation After Kidney Transplantation in Pediatric Patients by Targeted Plasma Metabolomics
Source: Int J Mol Sci. 2025 Sep 20;26(18):9190. doi: 10.3390/ijms26189190 (PMC12471270; doi:10.3390/ijms26189190)
Supplement: Supplementary file 1 [file ijms-26-09190-s001.zip]

Archive with 1 entries (1 files):
- ijms-3597183-supplementary.pdf
